# Supplementary material for: Syk Tyrosine Kinase Is Critical for B Cell Antibody Responses and Memory B Cell Survival
Source: J Immunol. 2015 Apr 10;194(10):4650–6. doi: 10.4049/jimmunol.1500461 (PMC4416743; doi:10.4049/jimmunol.1500461)
Supplement: Data Supplement [file JI_1500461.zip]

Archive with 2 entries (2 files):
- JI_1500461_Supplemental_Figures_1.pdf
- manifest.xml
